# Supplementary material for: Transcriptomic Profiling Reveals the Involvement of the Phenylpropanoid–Lignin Pathway in the Response of Maize Roots to Zinc Stress
Source: Plants (Basel). 2025 May 29;14(11):1657. doi: 10.3390/plants14111657 (PMC12158060; doi:10.3390/plants14111657)
Supplement: Supplementary file 1 [file plants-14-01657-s001.zip]

Archive with 1 entries (1 files):
- plants-3660600-supplementary.pdf
